# Supplementary material for: Impact of Nirsevimab Immunization on Pediatric Hospitalization Rates: A Systematic Review and Meta-Analysis (2024)
Source: Vaccines (Basel). 2024 Jun 8;12(6):640. doi: 10.3390/vaccines12060640 (PMC11209424; doi:10.3390/vaccines12060640)
Supplement: Supplementary file 1 [file vaccines-12-00640-s001.zip]

Archive with 1 entries (1 files):
- vaccines-3030767-supplementary.pdf
